# Supplementary material for: State-Level Prevalence and Associates of Opioid Dependence in the USA
Source: Int J Environ Res Public Health. 2022 Mar 23;19(7):3825. doi: 10.3390/ijerph19073825 (PMC8997413; doi:10.3390/ijerph19073825)
Supplement: Supplementary file 1 [file ijerph-19-03825-s001.zip]

Archive with 1 entries (1 files):
- ijerph-1535104-supplementary.pdf
